# Supplementary material for: Nusinersen Treatment of Children with Later-Onset Spinal Muscular Atrophy and Scoliosis Is Associated with Improvements or Stabilization of Motor Function
Source: J Clin Med. 2023 Jul 26;12(15):4901. doi: 10.3390/jcm12154901 (PMC10419863; doi:10.3390/jcm12154901)
Supplement: Supplementary file 1 [file jcm-12-04901-s001.zip]

Archive with 1 entries (1 files):
- jcm-2477026-supplementary.pdf
